# Supplementary material for: Functional Characterization of Duplicated SUPPRESSOR OF OVEREXPRESSION OF CONSTANS 1-Like Genes in Petunia
Source: PLoS One. 2014 May 1;9(5):e96108. doi: 10.1371/journal.pone.0096108 (PMC4006870; doi:10.1371/journal.pone.0096108)
Supplement: File S1 — SOC1-like gene nucleotide alignment. (NEX) [file pone.0096108.s001.nex]

#NEXUS 

BEGIN DATA;
	DIMENSIONS  NTAX=25 NCHAR=549;
	FORMAT DATATYPE=DNA  MISSING=? GAP=- ;
MATRIX

Solanum_lycopersicum_SGNU587398                                                                   ATGGTTCGAGGTAAAACCCAGATGAGGCGTATAGAGAACGCCACAAGCAGACAAGTTACTTTCTCAAAGAGAAGAAATGGTTTGCTAAAAAAAGCTTTTGAGCTTTCTGTCTTATGTGATGCTGAAGTGGGATTGATTATATTTTCTCCAAGAGGAAAACTATATGAATTTGCTAGTTCAAGC---ATACCTGAGGTAATTGAACGATATAAGAGGCATACTAAAGATAAAGTT------------------AAATCTGATGAAAATCAATCTGTGGAT------------ATTCAGCATACTAAGCAAGAGACAGCAAGTTTGATGAAGAAGATAGAACTCCTTGAATCATCTAAAAGGAAACTCTTGGGAGAAGGTTTAGGATCATGCAGCCTTGAAGAAGTTCAACAATTAGAGAAGCAATTGGAGCAGAGTGTCATTACTATTACGGCTCGAAAGATGCAAGTCTTTATGGAACAAATGGAAAGATTG---------------------------------------------------------
Solanum_lycopersicum_SGNU583095                                                                   ATGGTTCGAGGTAAAACCCAGATGAGGCGTATAGAGAACGCCACAAGCAGACAAGTTACTTTCTCAAAGAGAAGAAATGGTTTGCTAAAAAAAGCTTTTGAGCTTTCTGTCTTATGTGATGCTGAAGTGGGATTGATTATATTTTCTCCAAGAGGAAAACTATATGAATTTGCTAGTTCAAGC---ATACCTGAGGTAATTGAACGATATAAGAGGCATACTAAAGATAAAGTT------------------AAATCTGATGAAAATCAATCTGTGGAT------------ATTCAGCATACTAAGCAAGAGACAGCAAGTTTGATGAAGAACATAGAACTCCTTGAATCATCTAAAAGGAAACTCTTGGGAGAAGGTTTAGGATCATGCAGCCTTGAAGAAGTTCAACAATTAGAGAAGCAATTGGAGCAGAGTGTCATTACTATTAGGGCTCGAAAGATGCAAGTCT--------------------------------------------------------------------------------
Solanum_lycopersicum_SGNU587397                                                                   ATGGTTCGAGGTAAAACCCAGATGAGGCGTATAGAGAACGCCACAAGCAGACAAGTTACTTTCTCAAAGAGAAGAAATGGTTTGCTAAAAAAAGCTTTTGAGCTTTCTGTCTTATGTGATGCTGAAGTGGGATTGATTATATTTTCTCCAAGAGGAAAACTATATGAATTTGCTAGTTCAAGC---ACGCAGGAGATAATAAGAGGCAATAAGAGGCATACTAAAGACAGAGTT---------------------CAACCTGAAAACCAA------GCTGGGCCACAGTATCTACAGTATATGCAGCATGAGGCAGCAAATTTAATGAAGAAGATAGAGCTCCTTGAAACAGCGAAAAGGAAGTTCTTGGGAGAAGGTCTGCAGTCCTGTACCCTTCAAGAAGTACAACAGATAGAAAAACAGTTGGAACGGAGTGTTGGCACCATCCGGGCACGAAAGCTTCAAGTTTTCAAGGAACAGGTTGAGCGACT----------------------------------------------------------
Ipomoeae_batatas_AGL20_DQ020264.1                                                                 ATGGTGAGGGGGAAGACGCAGATGCGGCGTATAGAGAACGCCACAAGCAGGCAGGTGACTTTCTCCAAGAGGAGAAATGGTCTGCTCAAGAAGGCCTTTGAGCTGTCTGTGCTGTGTGATGCTGAGGTTGCTCTTATCATCTTCTCTCCCAGGGGCAAGCTCTATGAGTTTGCTAGCTCAAGC---ATGAGGGAGATTATAGAGCGATATCGCAGGCATACAGCAGAT---GTT---------------------CAATCTGAGAACCCATCAGTGGAACAAGAACAGGACATGCAGCATTTGCAGCATGAAACTGAATGCCTGGCAAAGAAAATAGATTACCTTGAAGCATCGAAGCGGAGGCTTTTGGGGGAAGATTTGGGAGCGTGTGCCATGGAAGAGTTACAACAGATAGAGCAACAGCTGGAGAGGAGCGTGAACATCATCCGAGCTAGAAAGATGGAAGTCTACGCAGAACAGATTAAGCGGTTAAGAGATAAGGAAGAAAGCCTAAAAGCTGAAAATGCAGTGCTCTGGGATAAGTATAAT
Nicotiana_tabacum_TobMADS1_X76188.1                                                               ATGGTGAGAGGAAAAACTCAGATGAGGCGTATAGAAAACGCAACAAGCAGGCAAGTTACTTTCTCTAAACGCAGAAATGGTTTGCTAAAGAAAGCATTTGAGCTTTCAGTACTATGTGATGCGGAGGTTGGATTAGTTATATTTTCTCCAAGAGGAAAGCTCTATGAATTTGCCAGCTCTAGC---ATGCAGGAGATAATAGAGCGATATAAGAGGCATACTAAAGACAAAGTT---------------------CAACCTGAAAAC---CAAGTT---GGGGAACAGAATCTGCAGCATATGCAGCATGCGGCAGCAAGTTTGATGAAGAAGATAGAGCTTCTTGAAGAATCTAAAAGGAAACTCTTAGGAGAAGGTCTGCAGTCCTGTTCCCTTGTAGAACTACAACAGATAGAAAAACAATTGGAGCGGAGTGTCAGTACCATCCGAGCACGAAAGATTCAAGTTTTTAAGGAACAAATTGAACGACTAAAAGAAAAGGAGAAAATCCTTGCTTCTGAAAATGCAATACTGAGGGAGAAGTTTGGT
Petunia_hybrida_FBP20_AF335238.1                                                                  ATGGTGAGAGGAAAAACTCAGATGAGGCGTATAGAAAATGCCACAAGTAGGCAAGTTACATTCTCTAAACGCAGAAATGGGTTGTTAAAGAAAGCTTTTGAACTTTCAGTACTTTGTGATGCTCAAGTTGGATTGGTCATTTTTTCACCTAGAGGCAAGCAATATGAATTTTCCAGTTCAAGC---ATGCAGGAGATAATCGAGCGTTATAAGGGGCATACTAAAGATAAAGTT---------------------CAAACTGAAAAT---CAAGCT---GGGGAACAGAATCTGCAG------CATGAGACAGCAGGTTTGATG---AAGAAGATAGAGTTCCTTGAAACATCTAAAAGGAAACTGCTGGGAGAAGGTTTAGGGTCCTGTACGCTTGAAGAACTACAAAAGATAGAGAAACAGTTGGAACGGAGTGTCAGCATCATCAGGGCGCGAAAGATGCAAGTGTTTAAGGAACAGATTGAAAAGTTAAATGAAAAGGAGAAAGCCCTTGCAGCTGAAAATGCAATGTTGAGGGAGAAGTTTGGA
Petunia_hybrida_FBP21_AF335239.1                                                                  ATGGTAAGAGGGAAAACTCAGATGAGGCGCATAGAAAACGCCACAAGTAGGCAAGTTACTTTCTCCAAACGCAGAAATGGATTGCTAAAGAAAGCTTTTGAACTTTCAGTACTTTGTGATGCTGAAGTTGGATTGGTCATTTTCTCCCCAAGAGGCAAACTCTATGAATTTGCCAGCTCCTGC---ATGCAGGAGATAATTGAGCGTTATAAGAGGCATACTAAAGACAAAGTT---------------------CAAAATGAAAAT---CAAGCT---GGGGAACAGAATCTGCAGCTCCAGCATGAGGCAGCAAGTTTGATG---AAGAAGATAGAGCTTCTTGAAATATCTAGGAGGAGACTCATGGGAGAAGGTCTGCAGTCCTGTACCCTTCAAGAAATACAACAGCTAGAAAAACAGTTGGAGCGGAGTGTCAGCACCATCCGAGCACGAAAGATTCAAGTTTTTAAGGAACAGATTGCACGACTAAAAGAAAAGGAGAAAATCCTTGCTGCTGAAAATGCAATGCTAAAGGAGAAGTTCGGT
Petunia_hybrida_FBP28_AF335244.1                                                                  ATGGTTAGAGGGAAGACTCAGATGAGGCGAATTGAAAACGCCACAAGCAGGCAAGTCACTTTCTCCAAGAGGAGAAATGGTTTGTTAAAGAAAGCTTTTGAGCTTTCAGTTCTTTGTGATGCTGAGGTTTCACTTATTATCTTCTCCACCAGAGGCAAGCTCTATGAATTCTCCAGCTCAAGC---ATGCAAGAGATTATCGAACGTTATCGGAGACATAGTGAAGAT---GTTCAGGGTGAAAAACCAGCTGTGGAACAGAATAAT---------------ATGCAGAATTTGAAG------CTTGACGCAGCAAGTCTGATG---AAGAAGATTGAGATTCTTGAAACATCTAAAAGGAAGCTCTTGGGAGAAGATCTTGGATCTTGCAGTCTTGAAGAACTACAACAAATAGAGAAACAGTTGGAACGGAGTATCAGCACTATCCGTGCAAGAAAGATGGAAGTCTTTAGGGAACAGATTGAAAGATTGAAAGGAAATGTGAAAGTCCTAGCAACTGAAAATGCAATGCTGTGGGAGAAGTGTGGT
Petunia_hybrida_FBP22_AF335240.1                                                                  ATGGTGAGAGGAAAGGTACAAATGAAGAGAATTGAGAATGCAACAAGCAGGCAAGTAACCTTTTCAAAACGAAGAAATGGGCTTATGAAGAAAGCTTATGAGTTATCTGTTCTTTGTGATGCTGAAGTTGCTGTAGTAATTTTCTCACAAAGAGGAAGACTTTATGAATTTTCAAGCTCCAGC---ATGCAAAAGACCATCGACAGATATCGTGAATGTGCAAGAGAAACGCTG------------------------ACAAACAAC---AGCATTCAAGCGCAACAACAGATACAGTACTTGAAGGAAGAAACCGAAAACATGGCAAAGAAGATTGAGGTCCTTGAAGTTTCTAGACGGAAGCTTACTGGGCAAAGTTTAGGTTCATGTTCAATGAATGAACTTCAACAGATCGATAGCCAGCTGGAGAGAAGCCTAAAGAACATTAGGGCAAGAAAGTCTCAATTATTCGAGGACGAGATAGAACGATTAAAAGCCAAGAAAAATCTATTGCTTGAAGAAAATGCAAGGTTATCGGAAAAGTGTGGG
Rhododendron_pulchrum_SOC1_AB628060.1                                                             ATGGTGAGAGGAAAGATAGAGATGAAGAGAATAGAGAACGGGACGAGCAGGCAAGTGACCTTCTCGAGGCGTAGAAATGGGCTGTTGAAGAAAGCCTACGAGCTCTCAGTTCTTTGCGATGCCCAAGTGGCTCTCATCATCTTCTCCCCCACTGGAAGGCTCCATGAGTTCTCCAGCTCCAAC---ATGCACAAGATAATAGAGCGATACTGCGAACATGCAAAACAGGCG------------------------CAAACAAAGAATCCCGAAGTAGAA------CACTACATTCAGCAACTCAAGCAAGAAGCAGCAAACATGGCAAAAAAGATGGAGATTCTTGAAGCTTCTCAACGGAAAATTTTGGGACATAACGTGGCGTCTTGTTCGGTTGAAGAACTCCGAGAGCTTGACAACCAGCTGGAGCGAAGCTTACGAAACATTAGGGCGAGGAAGGAGTATTTATTCAGGGAACAAATAGAGCAATTGAAAGAAAAGGAGAGGCTCTTGTTGGAAGAAAATACAAGGCTGTTGGTGAAGTGTGGA
Glycine_max_SOC1_XM_006601650.1                                                                   ATGGTGAGAGGAAAGACTCAGATGAGGCGCATAGAGAACGCCACAAGCAGGCAAGTCACCTTCTCAAAGCGGCGTAATGGGTTGCTGAAGAAGGCCTTTGAACTTTCTGTTCTTTGTGATGCTGAGGTTGCTCTCATCATTTTCTCTCCAAGAGGAAAGCTTTATGAATTTGCAAGCTCCAGC---ATGCAGGACACAATTGAACGCTACCGCAGGCATAACAGGAGTGCT------------------------CAAACAGTGAACAGATCTGATGAA------CAAAATATGCAGCATTTGAAGCAAGAAACAGCAAACTTGATGAAGAAGATTGAGCTTCTTGAGGCTTCAAAACGGAAGCTCTTGGGAGAAGGTTTGGGGTCATGCTCCTTAGAAGAACTGCAACAGATAGAACAACAATTGGAAAGGAGTGTAAGCAATGTTCGTGCAAGAAAGAATCAAGTTTACAAGGAACAAATTGATCAACTAAAAGAGAAGGAAAGAGCTCTATATGCTGAAAATGCTAGGCTGTGTGAGCAGTATGGT
Arabidopsis_thaliana_SOC1_NM_130128.3                                                             ATGGTGAGGGGCAAAACTCAGATGAAGAGAATAGAGAATGCAACAAGCAGACAAGTGACTTTCTCCAAAAGAAGGAATGGTTTGTTGAAGAAAGCCTTTGAGCTCTCAGTGCTTTGTGATGCTGAAGTTTCTCTTATCATCTTCTCTCCTAAAGGCAAACTTTATGAATTCGCCAGCTCCAAT---ATGCAAGATACCATAGATCGTTATCTGAGGCATACTAAGGATCGAGTC---------------------AGCACCAAACCGGTTTCTGAAGAA---------AATATGCAGCATTTGAAATATGAAGCAGCAAACATGATGAAGAAAATTGAACAACTCGAAGCTTCTAAACGTAAACTCTTGGGAGAAGGCATAGGAACATGCTCAATCGAGGAGCTGCAACAGATTGAGCAACAGCTTGAGAAAAGTGTCAAATGTATTCGAGCAAGAAAGACTCAAGTGTTTAAGGAACAAATTGAGCAGCTCAAGCAAAAGGAGAAAGCTCTAGCTGCAGAAAACGAGAAGCTCTCTGAAAAGTGGGGA
Solanum_lycopersicum_SOC1_NM_001289900.1                                                          ATGGTGAGAGGAAAAGTAGAAATGAAAAGAATAGAAAATTCAACGAGCAGGCAAGTGACGTTTTCGAAAAGACGAAATGGACTTACGAAGAAAGCTTATGAATTATCAGTTCTTTGTGATGCTGAAGTTGCTTTCATTATTTTCTCACATAAAGGAAGACTTTATGAATTTGCTAGCTCCAAC---ATGCAGAAGATAATTGAGAGATACCGAGGACGTGCAAGAGAA---------ACAACGACGGTGGACAAAAGCACTGAACTCGAG---CAC------------TACATGGAGAACTTGAAGCATGAAACAGCTAATATGGCGAAGAAGATAGAGATCCTCGAAATTTCTAAACGGAAGCTAATGGGGCAAGGATTAGGGTCATGTTCAATGGATGAACTAGAAGACATTGACAGCCAACTGGAGAGGACCCTCAAAATTATCAGGGCTAGAAAGACTCAATTGTTCAAAGAGGAAATAGAAAGTCTAAAAGCAAAGGAGAGACTATTGCTCCAACAAAATGCAAGTTTACGTGAAAAGTGCGGG
Arabis_alpina_SOC1_JF436957.1                                                                     ATGGTGAGGGGGAAAACTCAAATGAAGCGAATAGAGAATGCAACAAGTAGACAAGTGACATTCTCTAAGAGAAGAAATGGTTTATTGAAGAAAGCTTTTGAGCTTTCAGTGCTTTGTGATGCTGAAGTTTCTCTAATCATCTTCTCTCCTAAAGGAAAACTTTATGAATTCGCCAGTTCCAAT---ATGCAAGAAACCATAGATCGTTATGTGAGGCATACTAAAGATCGAATCATCAACAAA---------------------CCGGTTTCTGAAGAA---------AATATGCAGCATTTGAAACATGAAGCAGCAAATATGATGAAGAAAATCGAACAACTCGAAGCATCCAAACGTAAACTTTTGGGAGAAGGTATAGGTTCATGCTCAATAGAGGAGCTTCAACAAATTGAGCAACAACTTGAGAAAAGTGTCAAATGTATTCGAGCAAGAAAGACTCAAGTGTTTAAGGAACAAATTGAGCAGCTCAAGCAAAAGGAGAAAGCTCTTGCTGCAGAAAATGAGAAGCTCTCTGAAAAGTGGGGA
Medicago_truncatula_SOC1_BT136118.1                                                               ATGGTGAGAGGAAAGACACAAATGAAGCGTATAGAGAACGCAACAAGTAGACAAGTAACATTCTCAAAGAGAAGAAATGGTTCGTTGAAGAAGGCCTTTGAACTGTCAGTGTTATGTGATGCTGAGGTTGCTCTTATTGTTTTCTCACCAAGAGGGAGGCTTTATGAATTTACAAGCTCTAGC---ATTCTGGAAACAATTGAACGATACCGCAGTCATACCAGG------ATT---AATAATACTCCA------ACAACGTCT---GAATCAGTTGAA---------AATACTCAGCAGTTGAAGGAAGAAGCAGAAAACATGATGAAAAAGATTGACCTTCTTGAGACTTCAAAACGGAAACTCTTAGGAGAAGGTTTAGGGTCTTGTTCCATTGATGAACTACAAAAGATTGAACAACAGTTAGAGAGAAGTATAAGCAAAATTCGAGCAAAAAAGACTCAGGTTTTCAGGGAACAAATTGAGCAGCTAAAGGAAAAGGAAAAAACCCTAGTTGCTGAAAATGCCATGCTCGCAGAGAAGTATGGT
Vitis_vinifera_MADS8_DQ504309.1                                                                   ATGGTGAGAGGAAAGACTCAAATGAGGCGTATAGAAAACGCCACAAGTCGGCAAGTCACCTTTTCTAAGCGGAGGAATGGCCTCTTCAAGAAGGCCTTCGAGCTCTCCGTGCTCTGTGATGCTGAGGTTGCGCTCATCATTTTCTCTCCAAGAGGGAAGCTCTATGAATTTTCCAGTTCCAGT---ATGCAGGAGACAATAGAACGATATCAACGGCACACAAAAGATGTTCATACCAACAACTAC------AAGACTACC------GAA---CAT------------AACATGCAGCATTTGAAGCATGAAGCAGCAAATATGGCAAAGAAGATAGAGCTTCTTGAAATTTCCAAACGGAAACTCTTAGGAGAAGGTTTGGGGTCATGCTCCATTGAAGAACTACAACAGATAGAACAACAGTTGGAGCGCAGCGTAAGCAGCATCCGAGCAAGAAAGAATCAGGTTTTCAAGGAACAAATCGAGCAACTGAAAGAAAAGGAGAAAGCCCTAGCAGCTGAAAATGCAATGCTGTGTGAAAAGTGTGGG
Gerbera_hybrida_GSOC2_FR846140.1                                                                  ATGGTAAGAGGAAAGACTCAGATGAGGAGGATAGAGAATGCTACAAGCAGACAAGTGACATTCTCCAAGAGAAGAAATGGTTTGTTGAAGAAAGCCTTTGAGCTTTCTGTTCTTTGTGATGCTGAAGTTGCTCTCATTATCTTCTCTCCAAGAAGCAAACTCTATGAATTTGCTAGCTCAAGC---ATGCAGGAGACGATCAAACGATATAGGGGTCATGTAAAAGAGATTCGAACTCAGAAT------GCTTCAAGCACA------GAAGATGTT------------------CAGCATTTGAAGCAGTTAGCAGCTGGTATGGCAAAGAAGATAGAACTCTTAGAAGTTGCTAAAAGGAGACTTTTGGGAGAAGGTCTAGGAACAAGCAATATTGAAGAACTTCAACAGATTGAACAACAGTTGGAGAAGAGTGTATGCATTATCAGAGCAAGAAAGATGCAAGTTTATAATGAACAAGTTGAGCAATTACAAGCAAAGGAGAAAATGCTGGAAGCTGAAAATGCCATCCTAAATGAGAAATGTCAA
Plantago_major_SOC1_AM111312.1                                                                    ATGGTTCGAGGAAAGACTCAAATGAGGCGTATAGAAAACGCCACAAGCAGACAGGTGACCTTCTCCAAGAGGAGAAATGGTTTGCTCAAGAAAGCTTTTGAGCTTTCTGTTCTTTGTGATGCTGAAGTTGCTCTCATTATCTTCTCTCCTAGAGGAAAACTCTATGAATTTGCCAGTTCAAGC---TTGCAGGACACAATAGAACGTTACCAAAGTCACATCAAAGAACTTCAAGCTGAAAATCCACCACTGGAGCAG------------------------------AATACACAGCAACTGCAGTATGAAACAGCTGGTTTGCTCAGAAAGATTGAACAACTTGAGGCTGCAAAGAGGAAGCTTCTTGGGGAAGGCATAGGAGCGTGCTCCTTAGAAGAGCTGCAGCAGCTGGAAACGCAGCTGGAGCGTAGTGTTACTAGCATCCGCACCAGAAAGACGCAACTGTACAAGCAACAGATTGAGCAACTGAAAGAAAAGACTAAAGCTCTTGCTGCTGAAAACGCCAGCATCTGCCAGAAGTATGGA
Antirrhinum_majus_DEFH68_AJ311827.1                                                               ATGGTGAGAGGAAAGACTCAGATGAGGCGTATAGAAAACGCGACAAGCAGACAAGTGACCTTCTCTAAAAGGAGGAATGGTCTTCTTAAAAAAGCTTTTGAGCTTTCAGTTCTTTGTGATGCTGAGGTTTCTCTCATTATATTTGCACCCAGAGGCAAGCTCTATGAATTTGCAAGTTCAAGC---ATGCAGGACACTATAGAGCGATACCAATGTCACACTAAAGAACTTCAAGCGAATAATCCGCCTGCTGAACAT------------------------------AATATACAGCACGTAAGGCACGAAGCAGCTAGTTTGATGAAAAAGATAGAGCAACTTGAGACTTCAAAACGGAAGTTACTTGGGGAAGGTCTGGGAACATGCACCTTTGAAGAACTGCAGCAGTTAGAACAACAGTTGGAACGCAGTGTCGCTACCATTCGTGCAAGAAAGACGCAAATGTTCAAGCAGCAGATTGAACAATTGAAAGAAAAGGGAAAATCCCTAGCTGCTGAAAATGCCATGCTCCATCAGAAGATTGGA
Dendrobium_sp_SOC1_KC121576.1                                                                     ATGGTGCGGGGGAAGACGGAGATGAGGCGGATAGAGAATCCGACGAGTCGGCAGGTAACCTTCTCCAAAAGGAGGAATGGGCTGCTTAAGAAGGCTTTTGAGCTGTCCGTGCTCTGCGATGCTGAGATTGGCCTTATCGTCTTTTCTCCTCGCGGCAAGCTCTACGAGTTCTCCAGTTCTAGC---ATGTTGAAGACTATTGAGCGTTACAAGATGAATAACAAAGAGATGATC------------------------AGTAATAACAAATCATCCGAA------CAGAATATTCAGCAATGGAAGCAGGATAAAGACCTCATGTCAAAGAAGATTGACGTTCTTGAAGATTCTAAACGGAAACTAATGGGTGAAAACCTGGAATCCTGCTCTGCTGAGGAGCTGCATGAATTAGAGAGTCAGCTCGAAGAAAGCATAAGCAAAGTTAGAGGACGAAAGAATCATTTGCTGGAAGAGCAGGTAGTACAACTCAAAGAAAGGGAGAGGGTGCTACTAGAAGAGAATGCTTTACTGCACAAGCAAGAAAGT
Arabidopsis_thaliana_AGL14_NM_117258.5                                                            ATGGTGAGGGGAAAGACAGAGATGAAGAGGATAGAGAACGCAACGAGCAGGCAAGTGACTTTCTCAAAAAGAAGAAATGGACTTTTGAAGAAAGCTTTTGAATTATCAGTCCTTTGTGATGCTGAAGTTGCCCTAATCATCTTCTCTCCTAGAGGCAAACTCTATGAGTTCTCTAGCTCCTCCAGTATACCTAAAACAGTAGAAAGATATCAAAAGCGAATACAAGATCTCGGG---TCTAACCAT------AAG---AGAAAT------------GAT---------AATTCACAGCAATCGAAGGACGAAACCTATGGCTTGGCGAGAAAGATCGAACATTTGGAGATTTCGACACGAAAAATGATGGGAGAAGGACTTGACGCATCTTCTATAGAAGAGTTACAACAATTGGAGAACCAGTTGGACAGAAGCTTAATGAAAATAAGAGCCAAAAAGTACCAGTTATTACGAGAAGAAACTGAGAAATTAAAAGAAAAGGAGAGGAACCTCATTGCAGAAAATAAAATGCTGATGGAGAAGTGTGAG
Arabidopsis_thaliana_AGL19_NM_118424.2                                                            ATGGTGAGGGGCAAAACGGAGATGAAGAGGATAGAGAACGCAACAAGCAGGCAAGTGACGTTTTCGAAGAGAAGAAATGGACTCTTGAAGAAAGCCTTCGAATTATCGGTCCTTTGTGATGCTGAAGTTGCTTTGGTTATCTTCTCTCCAAGATCCAAACTCTATGAGTTCTCTAGCTCTAGT---ATAGCAGCAACAATTGAACGCTATCAGAGACGAATAAAAGAAATTGGG---AATAATCAT------AAG---AGAAAT------------GAT---------AATTCTCAGCAAGCGAGAGACGAAACATCTGGATTGACAAAAAAGATTGAACAGCTAGAGATATCTAAACGAAAATTGCTTGGAGAAGGCATTGATGCATGTTCCATCGAGGAGCTGCAACAGTTAGAGAATCAGTTGGACCGAAGCTTGAGCAGGATAAGAGCCAAGAAGTACCAATTACTCCGTGAAGAAATTGAGAAGTTGAAGGCAGAGGAGAGGAATCTCGTTAAGGAAAATAAAGATCTGAAGGAGAAGTGGCTT
Arabidopsis_thaliana_AGL42_NM_001203664.1                                                         ATGGTTAGAGGAAAGATAGAGATGAAGAAAATAGAAAACGCAACGAGTAGACAAGTGACTTTCTCAAAAAGAAGAAATGGTTTGTTGAAGAAAGCTTATGAGCTCTCAGTACTCTGCGATGCTCAACTCTCTCTCATCATCTTCTCCCAGAGAGGAAGGCTTTATGAATTCTCTAGCTCTGAT---ATGCAGAAGACGATCGAACGCTACCGCAAGTACACAAAAGATCATGAAACCAGCAATCAC------GACTCACAA---ATTCAC---------------------TTGCAGCAATTGAAACAAGAAGCAAGCCACATGATAACAAAGATTGAACTCCTTGAGTTTCACAAGCGGAAGCTATTGGGACAAGGAATTGCTTCTTGTTCTCTAGAAGAGCTTCAAGAAATCGATAGTCAACTCCAAAGAAGTCTGGGAAAGGTCCGAGAAAGAAAGGAGAAACAATTGTTAGAAGAGAACGTCAAGTTACATCAAAAGAATGTTATTAATCCATGGAGAGGATCATCGACTGATCAGCAGCAAGAG
Arabidopsis_thaliana_AGL71_NM_001203588.1                                                         ATGGTGAGAGGGAAGATCGAGATCAAGAAGATTGAGAACGTGACGAGCAGACAAGTCACGTTCTCGAAGCGAAGAAGCGGTCTATTTAAGAAGGCTCATGAGCTTTCGGTTCTATGCGATGCTCAAGTAGCCGCCATTGTCTTTTCTCAGAGCGGAAGATTACACGAATACTCTAGCTCCCAG---ATGGAGAAGATTATAGATAGATATGGCAAGTTTAGTAATGCCTTCTATGTGGCAGAG---AGG------CCTCAA------------GTAGAACGA------TACTTGCAGGAGCTGAAGATGGAAATTGATAGAATGGTGAAAAAGATTGATCTCCTTGAAGTTCATCACCGTAAGCTGTTGGGGCAAGGTTTGGATTCGTGTTCAGTGACAGAACTTCAAGAGATTGACACTCAAATTGAGAAAAGCCTTCGTATTGTCAGGTCAAGAAAGGCTGAGTTATATGCAGATCAACTGAAAAAGCTAAAAGAAAAGGAGAGGGAGCTCTTGAACGAGAGAAAAAGGCTGCTTGAAGAGCAAAAT
Arabidopsis_thaliana_AGL72_NM_124565.2                                                            ATGGTGAGAGGAAAGATCGAAATCAAGAAGATTGAGAACGTGACAAGTAGACAAGTCACGTTTTCGAAGCGAAGGAGTGGTCTCTTTAAGAAGGCTCATGAGCTTTCTGTTCTATGTGATGCTCAAGTGGCAGCTATGATCTTCTCTCAGAAAGGAAGATTATATGAATTCGCTAGCTCCGAT---ATCAGGAACACGATAAAGCGATACGCTGAGTACAAGAGAGAGTATTTTGTTGCAGAAACT------CATCCT---------------ATAGAGCAA------TACGTGCAGGGGCTAAAGAAGGAAATGGTGACAATGGTGAAAAAGATTGAAGTGCTTGAAGTCCATAACCGGAAGATGATGGGACAAAGTTTGGATTCTTGTTCGGTAAAAGAACTTTCAGAGATAGCCACACAGATAGAGAAAAGCCTTCATATGGTTAGATTAAGAAAGGCTAAGTTATATGAAGATGAGCTACAGAAACTAAAAGCCAAGGAGAGGGAACTCAAGGACGAGAGAGTCAGGCTTTCTCTAAAGAAAACA
;
END;
